# Supplementary material for: Pharmacogenetics in Response to Biological Agents in Inflammatory Bowel Disease: A Systematic Review
Source: Int J Mol Sci. 2025 Feb 19;26(4):1760. doi: 10.3390/ijms26041760 (PMC11855474; doi:10.3390/ijms26041760)
Supplement: Supplementary file 1 [file ijms-26-01760-s001.zip]

Archive with 2 entries (2 files):
- PRISMA_2020_checklist 03_01_2025.pdf
- Suppl.Table S1. Genes and Genetic Variants Not Showing Statistically Significant Associations with Clinical Response to Biological Therapies.pdf
